# Supplementary material for: Prevalence and Vulnerability Factors Associated with HIV and Syphilis in Older People from Subnormal Agglomerate, Brazilian Amazon
Source: Trop Med Infect Dis. 2022 Oct 28;7(11):332. doi: 10.3390/tropicalmed7110332 (PMC9694678; doi:10.3390/tropicalmed7110332)
Supplement: Supplementary file 1 [file tropicalmed-07-00332-s001.zip]

Archive with 1 entries (1 files):
- tropicalmed-1975582-supplementary.xlsx
