# Supplementary material for: Prevalence and Vulnerability Factors Associated with HIV and Syphilis in Older People from Subnormal Agglomerate, Brazilian Amazon
Source: Trop Med Infect Dis. 2022 Oct 28;7(11):332. doi: 10.3390/tropicalmed7110332 (PMC9694678; doi:10.3390/tropicalmed7110332)
Supplement: Supplementary file 1 [file tropicalmed-07-00332-s001.zip › tropicalmed-1975582-supplementary.xlsx]

## Sheet: Planilha1
Date:
Alphanumerica Code:
Data collect
Neighbourhood
Age (years)
SOCIAL
Marital Status
Single()
Stable Union()
Married()
Separated()
Widow(er)
I don't want to answer ()
I don't know ()
Monthly income
Less than 01 minimal wage ()
01 minimal wage ()
02 Minimal wage()
03 or more minimal wage()
I don't want to answer ()
I don't know ()
Education Level
Illiterate()
Elementary ()
High school()
Higher education()
I don't want to answer ()
Current job
Yes()
No()
Housewife()
I don't want to answer ()
Skin colour
Black ()
Brown ()
Yellow ()
White (0
I don't want to answer ()
PROGRAMMATIC
Did you take a rapid test for HIV?
Yes()
No()
I don't want to answer ()
I don't remember ()
Did you take a rapid test for syphilis?
Yes()
No()
I don't want to answer ()
I don't remember ()
Did you receive condoms at the basic health unit near your home?
Yes()
No()
I don't want to answer ()
I don't remember ()
Did you Receive advice from professionals at the basic health unit on transmitting transmitted/prevention of sexually transmitted infections?
Yes()
No()
I don't want to answer ()
I don't remember ()
Did you receive information that you can perform rapid tests on basic health unit?
Yes()
No()
I don't want to answer ()
I don't remember ()
Did you receive information that you can get condoms at a basic health unit?
Yes()
No()
I don't want to answer ()
I don't remember ()
Did you receive a condom at a basic health unit?
Yes()
No()
I don't want to answer ()
I don't remember ()
INDIVIDUAL
Gender
Women ()
Men ()
I don't want to answer ()
Sexual orientation
Heterosexual ()
Homosexual ()
Bisexual ()
I don't want to answer ()
Have you had a sexual partner in the last 6 months?
Fixed
Never had sex
Causal sex
None sexual partnership
More than 01
I don't want to answer ()
I don't remember ()
Do you use condoms during sex?
Yes()
No()
I don't want to answer ()
I don't remember ()
Do you know how to use condoms?
Yes()
No()
I don't want to answer ()
I don't remember ()
Do you have sex after using alcohol or other legal drugs?
Yes()
No()
I don't want to answer ()
I don't remember ()
Do you use injecting drugs?
Yes()
No()
I don't want to answer ()
I don't remember ()
RESULT- RAPID TEST
HIV 1/2- ABON	Reagent ()	Non Reagent ()
HIV 1/2- DPP	Reagent ()	Non Reagent ()	Inconclusive ()
RESULT SYPHILIS
SYPHILIS - BIOCLIN	Reagent ()	Non Reagent ()
